# Supplementary material for: Successful Implementation of a Medical Student Postpartum Follow-up Phone Call Project
Source: MedEdPORTAL. 2021 Feb 19;17:11109. doi: 10.15766/mep_2374-8265.11109 (PMC7901253; doi:10.15766/mep_2374-8265.11109)
Supplement: Supplementary file 1 — Medical Student Postpartum Project.pptxCOVID Negative 72-Hour Follow-up.docxCOVID Positive 72-Hour Follow-up.docxAdditional Guidance.docxCOVID Positive 1- to 2-Week Follow-up.docx [file mep_2374-8265.11109-s001.zip]

Archive with 6 entries (6 files):
- _Educational_Summary_Report_11109.pdf
- A. Medical Student Postpartum Project.pptx
- B. COVID Negative 72-Hour Follow-up.docx
- C. COVID Positive 72-Hour Follow-up.docx
- D. Additional Guidance.docx
- E. COVID Positive 1- to 2-Week Follow-up.docx
